# Supplementary material for: Non-Invasive Measurement of Cortical Plasticity in Brain Tumour Surgery: A Monocentric Experience of nTMS Mapping and Definition of Cognitive Reshaping Based on Tumour Histological Grade
Source: Cancers (Basel). 2026 Apr 28;18(9):1405. doi: 10.3390/cancers18091405 (PMC13162762; doi:10.3390/cancers18091405)
Supplement: Supplementary file 1 [file cancers-18-01405-s001.zip]

Archive with 1 entries (1 files):
- cancers-4159172-supplementary.pdf
